# Supplementary material for: Effect of Carbon Nanofiber Clustering on the Micromechanical Properties of a Cement Paste
Source: Nanomaterials (Basel). 2022 Jan 10;12(2):223. doi: 10.3390/nano12020223 (PMC8778676; doi:10.3390/nano12020223)
Supplement: Supplementary file 1 [file nanomaterials-12-00223-s001.zip]

Archive with 1 entries (1 files):
- nanomaterials-1491965-supplementary revised.pdf
